# Supplementary material for: Analysis of Movement Entropy during Community Dance Programs for People with Parkinson’s Disease and Older Adults: A Cohort Study
Source: Int J Environ Res Public Health. 2022 Jan 7;19(2):655. doi: 10.3390/ijerph19020655 (PMC8775546; doi:10.3390/ijerph19020655)
Supplement: Supplementary file 1 [file ijerph-19-00655-s001.zip]

Archive with 1 entries (1 files):
- ijerph-1534567-supplementary.pdf
